# Supplementary material for: Gut Health Evaluation Using Gut Microbiome and Intestinal Alkaline Phosphatase Levels in Postweaning Diarrhoea
Source: Vet Med Int. 2025 Oct 9;2025:4499017. doi: 10.1155/vmi/4499017 (PMC12530935; doi:10.1155/vmi/4499017)
Supplement: Supporting Information 1 — Supporting file 1: Metadata for all samples included in this study. [file 4499017.f1.xlsx]

## Sheet: Sheet1
	Supplementary file 1: Metadata for all samples included in this study
	SampleID	S.Name	Age, weeks	raw_data	Filtered	Denoised Forward	Denoised Reverse	Merged	Nonchimeric	percent
	16S23158	N1	4	330413	285870	281856	281318	260514	175074	52.9864
	16S23159	N2	4	434806	375222	370367	369466	337110	224816	51.7049
	16S23160	N3	4	402917	342577	336497	335914	301494	196682	48.8145
	16S23161	N4	4	392872	337917	332261	331684	302250	207217	52.7442
	16S23162	N5	4	326114	284266	280511	280559	262145	182346	55.9148
	16S23163	N6	4	377519	324464	317762	317909	282230	189884	50.2979
	16S23164	N7	4	359603	313006	307951	307037	276991	175501	48.8041
	16S23165	N8	4	434664	372399	366036	364703	329663	221345	50.9232
	16S23166	N9	4	365344	318105	311929	311263	280857	198820	54.4199
	16S23167	N10	4	374657	315153	310760	308436	282169	187270	49.9844
	16S23031	D1	4	184432	85902	84507	84310	76686	66099	35.8392
	16S23032	D2	4	256877	117681	115992	115581	104705	87965	34.244
	16S23033	D3	4	179580	85482	84137	83862	75747	65633	36.5481
	16S23034	D4	4	173211	80929	79956	79129	73135	60173	34.7397
	16S23035	D5	4	209803	96398	94881	94744	85093	73372	34.9719
	16S23036	D6	4	264164	122442	120159	120115	108772	95012	35.9671
	16S23037	D7	4	223603	108038	106407	106132	97479	85828	38.3841
	16S23038	D8	4	222919	103267	100996	100944	89332	79310	35.5779
	16S23039	D9	4	220249	102047	100314	100375	91730	79251	35.9825
	16S23040	D10	4	290134	133219	130827	130662	117207	98574	33.9753
