# Supplementary material for: Gut Health Evaluation Using Gut Microbiome and Intestinal Alkaline Phosphatase Levels in Postweaning Diarrhoea
Source: Vet Med Int. 2025 Oct 9;2025:4499017. doi: 10.1155/vmi/4499017 (PMC12530935; doi:10.1155/vmi/4499017)
Supplement: Supporting Information 2 — Supporting file 2: Alpha diversity indices for all samples included in this study. [file 4499017.f2.xlsx]

## Sheet: Sheet1
	Supplementary file 2: Alpha diversity indices for all samples included in this study
	SampleID	S.Name	Age, weeks	Observed	Chao1	Shannon	Simpson
	16S23158	N1	4	500	502.44	4.32	0.96
	16S23159	N2	4	544	557.04	4.57	0.97
	16S23160	N3	4	687	701.5	4.67	0.98
	16S23161	N4	4	735	741.9	4.76	0.97
	16S23162	N5	4	441	445.13	3.9	0.94
	16S23163	N6	4	769	788.5	4.98	0.98
	16S23164	N7	4	535	537.13	4.82	0.98
	16S23165	N8	4	751	770.03	5.13	0.99
	16S23166	N9	4	797	809.3	4.73	0.97
	16S23167	N10	4	569	581.16	4.32	0.96
	16S23031	D1	4	428	350.15	4.45	0.98
	16S23032	D2	4	382	413.33	4.39	0.97
	16S23033	D3	4	466	315.57	4.23	0.97
	16S23034	D4	4	438	234.07	3.92	0.96
	16S23035	D5	4	579	316.87	4.14	0.97
	16S23036	D6	4	539	407.8	4.32	0.96
	16S23037	D7	4	339	431.24	4.33	0.95
	16S23038	D8	4	569	628	5.2	0.99
	16S23039	D9	4	564	411	4.43	0.96
	16S23040	D10	4	492	601.77	5.06	0.99
