# Supplementary material for: Gut Health Evaluation Using Gut Microbiome and Intestinal Alkaline Phosphatase Levels in Postweaning Diarrhoea
Source: Vet Med Int. 2025 Oct 9;2025:4499017. doi: 10.1155/vmi/4499017 (PMC12530935; doi:10.1155/vmi/4499017)
Supplement: Supporting Information 5 — Supporting file 5: Intestinal alkaline phosphatase levels for all samples included in this study. [file 4499017.f5.xlsx]

## Sheet: Sheet1
	Supplementary file 5: Intestinal alkaline phosphatase levels for all samples included in this study
	Group	S.Name	Age, weeks	Average. O.D.	Concentration (ng/ml)
	Nondiarrhoea	N1	4	0.837	3.85728
	Nondiarrhoea	N2	4	0.886	3.51874
	Nondiarrhoea	N3	4	0.77	4.39803
	Nondiarrhoea	N4	4	0.887	3.51226
	Nondiarrhoea	N5	4	1.028	2.73207
	Nondiarrhoea	N6	4	0.656	5.61451
	Nondiarrhoea	N7	4	0.552	7.27024
	Nondiarrhoea	N8	4	0.442	10.1973
	Nondiarrhoea	N9	4	0.5235	7.87258
	Nondiarrhoea	N10	4	0.6205	6.10316
	Diarrhoea	D1	4	0.8195	3.98901
	Diarrhoea	D2	4	0.9235	3.28593
	Diarrhoea	D3	4	0.9185	3.31579
	Diarrhoea	D4	4	0.893	3.47368
	Diarrhoea	D5	4	1.072	2.53251
	Diarrhoea	D6	4	1.462	1.28618
	Diarrhoea	D7	4	1.273	1.79783
	Diarrhoea	D8	4	1.8625	0.508522
	Diarrhoea	D9	4	1.088	2.46405
	Diarrhoea	D10	4	1.1575	2.18893
